# Supplementary material for: Characterization of a Temporal Profile of Biomarkers as an Index for Ischemic Stroke Onset Definition
Source: J Clin Med. 2021 Jul 15;10(14):3136. doi: 10.3390/jcm10143136 (PMC8307571; doi:10.3390/jcm10143136)
Supplement: Supplementary file 1 [file jcm-10-03136-s001.zip]

Archive with 1 entries (1 files):
- jcm-1247148-supplementary.pdf
